# Supplementary material for: Cardiac magnetic resonance imaging characterization of acute rejection in a porcine heterotopic heart transplantation model
Source: PLoS One. 2024 Jun 3;19(6):e0304588. doi: 10.1371/journal.pone.0304588 (PMC11146723; doi:10.1371/journal.pone.0304588)
Supplement: S1 Data — (XLSX) [file pone.0304588.s001.xlsx]

## Sheet: A
		Baseline			Post transplant
		Recipeint	Donor		Recipient	Donor
	Ejection Fraction (%)	70.8	63.8		78	31.9
	LV Volume (ml)	46.5	44.1		43	5.4
	LV mass (g)	55.4	56		62	127.9
	Native T1 (myo)	1142	1134.3		1189.9	1342.5
	Native T1(blood)	1613.5	1659.6		1675.7	1924.46
	Native T2	36	37.14		45.6	49.1
	scar (g)	0	0		0	3.5
	scar (%)	0	0		0	3
	Hct	33.1	27.8		29.1
	troponin	11	14		434

## Sheet: B
		Baseline			Post transplant
		Recipeint	Donor		Recipient	Donor
	Ejection Fraction (%)	57.6	57.3		72.6	32.8
	LV Volume (ml)	52.4	38.2		52.4	6.4
	LV mass (g)	53.2	45.6		63	91
	Native T1 (myo)	1128.25	1171.6		1175.91	1349.7
	Native T1(blood)	1648.43	1632		1667.4	1985
	Native T2	38.15	36.15		39.51	48.27
	scar (g)	0	0		0	5.8
	scar (%)	0	0		0	6.4
	Hct	24.3	30.2		39.5
	troponin	11	4		1458

## Sheet: C
		Baseline			Post transplant
		Recipient	Donor		Recipient	Donor
	Ejection Fraction (%)	73.5	68.5		57.8	6.9
	LV Volume (ml)	52.5	49.8		42.9	31.6
	LV mass (g)	43.6	50		48.4	101
	Native T1 (myo)	1149.7	1114.5		1243.8	1363.6
	Native T1(blood)	1620.3	1567.6		1808.97	1905.69
	Native T2	36.41	39.5		42.7	50.64
	scar (g)	0	0		0	13
	scar (%)	0	0		0	17
	Hct	28.8	27.9		24.1
	troponin	369			11185

## Sheet: D
		Baseline			Post transplant
		Recipeint	Donor		Recipient	Donor
	Ejection Fraction (%)	63.2	54.2		68.2	16.8
	LV Volume (ml)	44.5	24.4		57.5	9.4
	LV mass (g)	63.3	40.5		72.8	128
	Native T1 (myo)	1132.6	1116.43		1276.86	1421.19
	Native T1(blood)	1631.4	1595.17		1690.93	2335.09
	Native T2	37.66	33.9		43.14	55.01
	scar (g)	0	0		0	4.4
	scar (%)	0	0		0	3.7
	Hct	30.7	33.4		28.9
	troponin	146	22		1144

## Sheet: E
		Baseline			Post transplant
		Recipeint	Donor		Recipient	Donor
	Ejection Fraction (%)	72.6	58.9		83.9	3.4
	LV Volume (ml)	47.1	49.4		52.3	15.4
	LV mass (g)	58.7	46.5		69.5	108
	Native T1 (myo)	1143.74	1140.8		1198.72	1313.66
	Native T1(blood)	1658.29	1841.07		1776.91	2309.5
	Native T2	38.22	37.38		45.78	49.68
	scar (g)	0	0		0	1.5
	scar (%)	0	0		0	1.5
	Hct	26.7	27		33.6
	troponin	246	4		24601

## Sheet: F
		Baseline			Post transplant
		Recipeint	Donor		Recipient	Donor
	Ejection Fraction (%)	78.3	72.5		88.6	49.1
	LV Volume (ml)	57.5	43.2		56.4	3.9
	LV mass (g)	70	63.1		80.8	109.3
	Native T1 (myo)	1128.86	1184.24		1194.4	1285.84
	Native T1(blood)	1502.11	1681.6		1595.6	1771.7
	Native T2	35.2	36.76		38.29	46.66
	scar (g)	0	0		0	11
	scar (%)	0	0		0	9.7
	Hct	28.5	31.5		26
	troponin	546	19		526
